# Supplementary material for: Surgically Resected Cardiac Angiosarcoma: Survival Analysis from the National Cancer Database
Source: J Clin Med. 2023 Dec 18;12(24):7764. doi: 10.3390/jcm12247764 (PMC10744152; doi:10.3390/jcm12247764)
Supplement: Supplementary file 1 [file jcm-12-07764-s001.zip]

Archive with 1 entries (1 files):
- jcm-2559721-supplementary.pdf
